# Supplementary material for: Tumor Suppressive Role of miR-342-5p in Human Chondrosarcoma Cells and 3D Organoids
Source: Int J Mol Sci. 2021 May 25;22(11):5590. doi: 10.3390/ijms22115590 (PMC8197525; doi:10.3390/ijms22115590)
Supplement: Supplementary file 1 [file ijms-22-05590-s001.zip]

Archive with 3 entries (2 files):
- Supp data S1 a╠Ç S9-TablesS1-S2  ijms 05-23-2021.pdf
- __MACOSX/
- __MACOSX/._Supp data S1 a╠Ç S9-TablesS1-S2  ijms 05-23-2021.pdf
